# Supplementary material for: Current Status of Genetic Counselling for Rare Diseases in Spain
Source: Diagnostics (Basel). 2021 Dec 9;11(12):2320. doi: 10.3390/diagnostics11122320 (PMC8700506; doi:10.3390/diagnostics11122320)
Supplement: Supplementary file 1 [file diagnostics-11-02320-s001.zip]

Archive with 1 entries (1 files):
- diagnostics-1480703-supplementary.pdf
